# Supplementary material for: A PCR-based forward genetics screening, using expression domain-specific markers, identifies mutants in endosperm transfer cell development
Source: Front Plant Sci. 2014 Apr 28;5:158. doi: 10.3389/fpls.2014.00158 (PMC4009440; doi:10.3389/fpls.2014.00158)
Supplement: Supplementary file 1 [file DataSheet1.XLSX]

## Sheet: WT vs mut ratios
Line	BETL-1	BETL-2	ZmTCRR-1	ZmMRP-1	ZmESR-6	BETL9-L	Opaque-2
A1090	346.737	135.749	63.8184	5.32396	3.20428	4.47845	6.11012
B1363	0.56656	0.601068	0.350746	0.394391	0.677128	1.26602	1.27279
B818	35.2732	5.17909	10.0185	0.941478	4.30765	1.12701	27.8905
C1227	10.9283	1.90528	3.68075	1.56917	2.20381	1.97247	15.455
C1247	Missing data	1.1653	0.51306	0.865617	0.610643	3.04618	10.8018
C1282	Missing data	15.3482	23.2636	1.49485	0.554785	1.16473	6.86852
C1479	1.15966	0.852635	0.712963	0.754242	0.912313	1.48504	23.1991
C1588	11.0112	4.26575	10.013	6.31157	3.32626	3.20939	12.2831
C1626	Missing data	4.49462	Missing data	4.53971	2.17498	0.926395	2.24669
C1713	10.5692	3.39403	3.76565	1.2999	1.38847	3.51056	5.10815
C1724	0.148651	0.673617	0.514057	0.532185	0.768438	1.31039	7.72749
C1858	Missing data	1.76541	3.97237	0.835088	2.20381	1.85318	9.57983
C1859	1.65864	1.37554	1.04972	0.76313	1.70527	1.30134	1.90528
C2426	8.71923	3.09341	16.2481	8.29821	2.22345	15.1191	19.4473
C0511	42.6478	78.0702	8.99236	70.2536	8.02555	2.71208	5.05426
C688	1.17625	1.10895	0.879771	1.05205	0.323088	0.746493	1.40289
C716	0.586661	0.749656	0.483504	0.375036	0.457581	0.482366	1.09741
D1034	15.2422	3.79921	Missing data	4.67608	2.79684	2.099	2.85739
D109	10.9109	5.56276	Missing data	2.48544	2.51978	3.63385	3.57663
D113	Missing data	2.46759	3.15776	0.889582	0.795867	1.68389	1.51803
D1222	Missing data	2.38089	1.96537	1.94855	5.12659	3.15666	3.75783
D128	4.7509	1.83426	1.42218	0.705931	1.2564	3.01175	3.39568
D1509	Missing data	56.7284	124.258	2.01001	4.03229	885.654	4.88412
D1693	Missing data	1.43396	1.03526	1.93187	0.678302	1.03526	1.12506
D1830	Missing data	1.25701	2.23457	2.77022	1.04972	2.67586	7.56846
D1939	14.1232	7.46426	12.3805	1.59107	3.75809	0.301452	3.34035
D1982	0.921273	2.83785	Missing data	1.44313	2.65553	5.06057	3.20006
D0201	52.2153	28.6666	37.8704	2.96596	11.1843	3.86027	15.8532
D210	Missing data	8.90799	5.57859	3.3978	6.89046	2.79123	3.03985
D211	2.42839	4.08405	19.8353	2.69447	1.72907	1.8025	3.50642
D2115	25.5969	10.6081	11.134	4.88921	1.02612	5.64471	3.92148
D225	Missing data	4.30019	3.93592	7.48343	0.535293	2.69484	5.63338
D2428	Missing data	3.86535	6.21477	5.0051	2.64561	157.849	2.01238
D985	9.29078	3.64521	3.67285	1.62135	0.80335	3.67897	15.9402
E113	2.60702	2.51472	2.94854	2.49372	0.951384	0.541825	2.0757
E1221	2.8481	4.50023	6.9644	1.68179	1.65864	1.67018	2.49666
E1362	8.84952	1.93067	Missing data	1.141	1.89041	1.04935	2.67734
E1394	Missing data	0.906388	1.10788	1.29128	0.734432	1.64627	1.30939
E1406	Missing data	1.49485	3.22657	1.84038	1.15669	1.65864	6.23332
E1409	1.82766	1.72907	1.03526	1.8025	1.31951	2.58471	7.06162
E1422	50.2134	1.6358	3.27161	0.90125	0.366021	0.972655	9.31787
E1446	Missing data	1.25701	1.1846	1.26488	0.870189	0.775608	1.61989
E158	35.6962	3.44308	5.45508	2.78157	1.22544	1.08132	2.2885
E1682	4.15918	1.56547	Missing data	3.00799	1.37459	1.47672	1.34201
E1723	14.9772	5.71875	18.3792	1.73159	3.65431	8.1817	5.11452
E1730	Missing data	2.56685	4.62675	2.62079	0.664343	1.64718	9.57983
E1771	3.41054	3.36359	4.62675	1.42405	0.870551	0.835088	5.20537
E184	33.1285	12.3805	5.77572	3.41054	1.95884	1.43396	2.08493
E1859	Missing data	2.37841	4.92458	2.28153	0.864537	1.98618	9.31787
E1865	21.3965	2.52398	Missing data	1.01473	1.81077	1.8168	2.1041
E1887	Missing data	0.740566	1.88701	0.590824	0.377409	0.549884	5.76772
E1939	0.867418	0.930837	0.368491	0.299556	0.791137	0.525623	7.36048
E2026	3.01049	0.790041	0.687771	0.993092	0.336808	2.2974	1.44393
E2106	3.06121	2.52206	Missing data	2.08233	0.527484	2.70139	3.8734
E2150	Missing data	1.08478	0.800903	0.684632	1.68857	0.968685	2.80967
E2200	Missing data	1.31039	1.46409	1.42405	0.450625	1.93187	8.05564
E2263	3.09513	2.58471	2.96905	1.14076	1.16473	0.888843	4.05584
E2295	1.61328	2.34567	1.89212	1.26576	0.543367	0.664343	3.38698
E2310	2.90795	1.64718	0.82932	0.566442	0.779165	0.426317	3.91768
E2377	Missing data	1.97247	2.14355	1.47427	0.408951	1.76541	3.73213
E2464	1.0557	1.47182	1.00187	0.564091	0.794655	1.79154	3.93919
E286	2.47581	3.0032	4.07218	3.27365	2.5259	1.09619	5.14083
E289	33.8293	3.55143	2.53749	3.80316	3.0593	4.72528	3.89629
E298	Missing data	2.43581	2.69111	1.42366	0.474441	2.00903	6.67561
E418	1.2479	0.930385	0.509128	0.719916	0.422318	1.35783	6.34183
E608	Missing data	1.93187	5.65685	1.06437	1.84038	0.590496	3.38698
E638	0.805468	1.71713	1.24911	0.818526	0.854232	9.89775	2.40711
E654	76.6386	13.1775	Missing data	2.14355	3.34035	1.09429	7.3615
F1140	78.7932	0.496546	0.456916	0.482968	0.543367	1.32869	2.04202
F1357	Missing data	2.56685	3.55537	1.16473	0.450625	4.31691	8.57419
F1554	Missing data	4.82691	5.67492	3.45623	0.820969	9.42309	1.64707
F1660	1.09331	0.923574	0.585118	0.792454	0.496305	0.858089	5.1601
F1718	22.9433	2.46229	3.605	2.31338	0.993092	0.543367	5.42642
F1942	Missing data	23.4254	34.0598	5.50217	6.1475	20.393	4.53154
F1945	0.5	0.913831	0.97942	0.972655	0.134904	0.757858	7.78124
F1948	Missing data	2.54912	4.46915	0.80107	1.10957	1.33793	6.9644
F1968	Missing data	0.503478	0.590496	0.624165	0.30566	1.07923	13.3614
F2127	2.66882	6.8173	13.151	5.89994	11.3012	3.41196	3.27093
F2221	0.0688691	0.664343	0.812252	1.33793	0.325335	1.08673	5.85634
F411	Missing data	1.68296	1.92039	1.43366	1.28842	3.95424	2.82686
F508	7.26015	6.36429	12.3805	3.41054	2.60268	3.11666	4.50023
F548	3.40251	2.34356	9.0832	3.54602	1.98123	3.09964	3.02346
G003	Missing data	2.88786	17.5087	1.68179	0.678302	1	2.90795
G048	Missing data	3.75601	3.68075	2.13791	2.06179	2.07355	1.25484
G1282	Missing data	1.20014	Missing data	0.788509	0.882519	2.51525	1.17634
G1351	Missing data	2.06094	2.43851	2.69746	0.747684	0.899815	9.82733
G152	2.37841	1.40444	1.70527	1.15669	0.926588	0.97942	3.70635
G179	1.90528	1.19748	1.44393	0.628507	1.08673	2.8481	4.46915
G203	Missing data	3.78423	4.85678	2.36199	1.60214	1.70527	0.68302
G283	0.853936	0.835262	1.20597	0.957271	1.14926	0.831392	1.21167
G523	60.7705	32.1089	170.698	29.2325	1.99073	3.57465	10.6089
H2464	6.9644	1.87905	2.25012	1.00696	0.965936	2.05623	1.6358
H0271	24.2515	148.056	53.4456	4.85678	1.8025	0.858565	5.1337
I1106	4.82323	2.92817	1.77769	1.39474	1.18921	1.71713	4.72397
I1210	Missing data	2.60268	7.4127	1.87905	1.76541	0.63728	2.88786
I179O	4.41251	6.08602	8.78474	2.98783	3.03543	0.872302	0.989108
I1813	16.5642	4.95883	6.58873	1.21419	1.21419	1.97247	2.21914
I278	15.3482	1.97247	1.07177	0.63728	1.59107	3.81055	2.47942
J1408	1.54756	2.08493	1.41421	0.550953	0.239816	0.90125	5.31474
J0191	15.1369	7.26015	12.996	1.22264	0.50698	2.20381	0.757858
J571	Missing data	1.94531	2.05623	0.972655	2.32947	0.45376	2.07053
